# Supplementary material for: Chiral Grayscale Imaging Based on a Versatile Metasurface of Spin-Selective Manipulation
Source: Materials (Basel). 2025 Jul 5;18(13):3190. doi: 10.3390/ma18133190 (PMC12250749; doi:10.3390/ma18133190)
Supplement: Supplementary file 1 [file materials-18-03190-s001.zip]

Archive with 1 entries (1 files):
- materials-3665404-supplementary.pdf
